# Supplementary material for: Unraveling haplotype errors in the DFNA33 locus
Source: Front Genet. 2023 Aug 21;14:1214736. doi: 10.3389/fgene.2023.1214736 (PMC10475583; doi:10.3389/fgene.2023.1214736)
Supplement: Supplementary file 1 [file Table2.XLSX]

## Sheet: Tabelle1
Supplementary Table 2. List of variants remaining following MAF-based filtering
#chr	start	end	ref	obs	Zygosity	gene	variant_type	coding_and_splicing	regulatory	OMIM	ClinVar	HGMD	dbSNP	1000g	gnomAD	gnomAD_hom_hemi	gnomAD_sub	phyloP	Sift	PolyPhen	fathmm-MKL	CADD	REVEL	MaxEntScan	GeneSplicer	dbscSNV	COSMIC	NGSD_hom	NGSD_het	gene_info	Reason for exclusion
chr1	215914751	215914751	G	T	het	USH2A	missense	USH2A:ENST00000307340:missense_variant:MODERATE:exon60/72:c.11677C>A:p.Pro3893Thr:,USH2A:ENST00000366943:missense_variant:MODERATE:exon60/73:c.11677C>A:p.Pro3893Thr:		608400 [GENE=USH2A PHENOS=Retinitis pigmentosa 39,613809/Usher syndrome,type 2A,276901,Autosomal recessive];	48380 [benign DISEASE=not specified];	CM165987 [CLASS=DM? MUT=ALT PHEN="Usher syndrome 2" GENE=USH2A];	rs41303285	0.0062	0.0158	5,.	0.0033,0.0035,0.0000,0.0225,0.0137	56550	D(0.03),D(0.03)	D(0.98),D(1.00)	0.96,0.99	25.00	0.34					4	281	USH2A (inh=AR oe_syn=1.16 oe_mis=1.13 oe_lof=0.76)	4x hom in NGSD, variant only het
chr2	170009391	170009391	G	T	het	LRP2	missense	LRP2:ENST00000263816:missense_variant:MODERATE:exon67/79:c.12379C>A:p.Arg4127Ser:		600073 [GENE=LRP2 PHENOS=Donnai-Barrow syndrome,222448,Autosomal recessive];	332084 [uncertain significance DISEASE=Donnai Barrow syndrome];	CM148636 [CLASS=DM? MUT=ALT PHEN="Obesity early-onset severe" GENE=LRP2];	rs148356370	0.0016	0.0031	0,.	0.0009,0.0032,0.0000,0.0052,0.0002	18080	T(1.00)	B(0.00)	0.04,0.40	5.70	0.18		gain/acceptor/170009391-170009392/Medium/2.618448		COSM3407036	0	25	LRP2 (inh=AR oe_syn=1.03 oe_mis=0.88 oe_lof=0.20)	Weak in silico pathogenicity prediction scores
chr7	103062016	103062016	T	C	het	SLC26A5	splice_acceptor,upstream_gene	SLC26A5:ENST00000306312:splice_acceptor_variant:HIGH:exon2/19:c.-53-2A>G::,SLC26A5:ENST00000339444:splice_acceptor_variant:HIGH:exon2/19:c.-53-2A>G::,SLC26A5:ENST00000354356:splice_acceptor_variant:HIGH:exon1/16:c.-1484-2A>G::,SLC26A5:ENST00000356767:splice_acceptor_variant:HIGH:exon2/9:c.-53-2A>G::,SLC26A5:ENST00000393729:splice_acceptor_variant:HIGH:exon1/17:c.-53-2A>G::,SLC26A5:ENST00000393730…		604943 [GENE=SLC26A5 PHENOS=Deafness,autosomal recessive 61,613865,Autosomal recessive];	5289 [benign DISEASE=Deafness, autosomal recessive 61,not specified];	CS030995 [CLASS=DM? MUT=ALT PHEN="Deafness non-syndromic" GENE=SLC26A5];	rs116900495	0.0038	0.0082	2,.		12790			0.11,0.24	22.10		9.99>2.03	loss/acceptor/103062016-103062017/Medium/7.007443	1.000/0.758		2	98	SLC26A5 (inh=AR oe_syn=0.88 oe_mis=0.87 oe_lof=0.49)	3x hom in NGSD
chr11	68216445	68216445	G	A	het	LRP5	synonymous	LRP5:ENST00000294304:synonymous_variant:LOW:exon23/23:c.4755G>A:p.Ser1585=:		603506 [GENE=LRP5 PHENOS=Bone mineral density variability 1,601884,Autosomal dominant/Exudative vitreoretinopathy 4,601813,Autosomal recessive,Autosomal dominant/Hyperostosis,endosteal,144750,Autosomal dominant/Osteopetrosis,autosomal dominant 1,607634,Autosomal dominant/Osteoporosis-pseudoglioma syndrome,259770,Autosomal recessive/Osteoporosis,166710,Autosomal dominant/Osteosclerosis,144750,Auto…			rs545586907	0.0002	0.0001	0,.	0.0000,0.0000,0.0001,0.0001,0.0001	-14770			0.13,0.93	8.66					COSM6703459	0	0	LRP5 (inh=AR+AD oe_syn=1.06 oe_mis=0.86 oe_lof=0.22)	No predicted effect on splicing
chr19	50905504	50905504	G	A	het	POLD1,RN7SL324P	missense,downstream_gene	POLD1:ENST00000440232:missense_variant:MODERATE:exon6/27:c.632G>A:p.Arg211His:PF03104,POLD1:ENST00000595904:missense_variant:MODERATE:exon5/26:c.632G>A:p.Arg211His:PF03104,POLD1:ENST00000599857:missense_variant:MODERATE:exon6/27:c.632G>A:p.Arg211His:PF03104,RN7SL324P:ENST00000577945:downstream_gene_variant:MODIFIER::::	regulatory_region_variant:open_chromatin_region,regulatory_region_variant:CTCF_binding_site	174761 [GENE=POLD1 PHENOS=Colorectal cancer,susceptibility to,10,612591,Autosomal dominant/Mandibular hypoplasia,deafness,progeroid features,and lipodystrophy syndrome,615381,Autosomal dominant];	439259 [uncertain significance DISEASE=Colorectal cancer 10,not specified];		rs373192520		0.0001		0.0000,0.0001,0.0000,0.0001,0.0001	33260	D(0.00),D(0.00),D(0.00),	D(0.93),P(0.90),D(0.93),	0.74,0.95	25.80	0.21				COSM6308806,COSM6308807,COSM6941889	0	0	POLD1 (inh=AD oe_syn=1.02 oe_mis=0.75 oe_lof=0.36), RN7SL324P (inh=n/a oe_syn=n/a oe_mis=n/a oe_lof=n/a)	Variant only heterozygous; individual is is non-syndromic
chr20	61451333	61451333	G	A	het	COL9A3	missense&splice_region	COL9A3:ENST00000343916:missense_variant&splice_region_variant:MODERATE:exon5/32:c.308G>A:p.Arg103Gln:PF01391		120270 [GENE=COL9A3 PHENOS=Epiphyseal dysplasia,multiple,3,with or without myopathy,600969,Autosomal dominant/Intervertebral disc disease,susceptibility to,603932];	197734 [benign/likely benign DISEASE=Multiple Epiphyseal Dysplasia, Dominant,not specified];	CM190691 [CLASS=DM? MUT=ALT PHEN="Cerebral palsy modifier of" GENE=COL9A3];	rs142639450	0.0146	0.0136	1,.	0.0015,0.0027,0.0215,0.0129,0.0432	15220	T(0.12)	B(0.01)	0.61,0.88	21.90	0.16	10.75>10.86		0.004/0.154		3	229	COL9A3 (inh=AD oe_syn=1.21 oe_mis=1.05 oe_lof=0.54)	3x hom in NGSD
chr22	18561342	18561342	A	G	het	PEX26,XXbac-B476C20.9,XXbac-B476C20.11	missense,non_coding_transcript_exon,upstream_gene,downstream_gene	PEX26:ENST00000329627:missense_variant:MODERATE:exon2/6:c.200A>G:p.Asn67Ser:PF07163,PEX26:ENST00000399744:missense_variant:MODERATE:exon1/5:c.200A>G:p.Asn67Ser:PF07163,PEX26:ENST00000428061:missense_variant:MODERATE:exon1/4:c.200A>G:p.Asn67Ser:PF07163,XXbac-B476C20.9:ENST00000607927:non_coding_transcript_exon_variant:MODIFIER:exon1/1:n.309T>C::,XXbac-B476C20.9:ENST00000426483:upstream_gene_varian…	regulatory_region_variant:promoter,regulatory_region_variant:CTCF_binding_site	608666 [GENE=PEX26 PHENOS=Peroxisome biogenesis disorder 7A (Zellweger),614872,Autosomal recessive/Peroxisome biogenesis disorder 7B,614873,Autosomal recessive];	288461 [uncertain significance DISEASE=Zellweger syndrome,Peroxisome biogenesis disorder 7B,Peroxisome biogenesis disorder 7A,not provided];		rs201884779	0.0006	0.0017	0,.	0.0008,0.0013,0.0000,0.0022,0.0007	-14590	T(1.00),T(1.00),T(1.00), , ,	B(0.00),B(0.00),B(0.00), , ,	0.02,0.21	7.25	0.17					0	26	PEX26 (inh=AR oe_syn=1.00 oe_mis=1.08 oe_lof=0.08), XXbac-B476C20.9 (inh=n/a oe_syn=n/a oe_mis=n/a oe_lof=n/a), XXbac-B476C20.11 (inh=n/a oe_syn=n/a oe_mis=n/a oe_lof=n/a)	Weak in silico pathogenicity prediction scores
