# Supplementary material for: Unraveling haplotype errors in the DFNA33 locus
Source: Front Genet. 2023 Aug 21;14:1214736. doi: 10.3389/fgene.2023.1214736 (PMC10475583; doi:10.3389/fgene.2023.1214736)
Supplement: Supplementary file 3 [file Table1.XLSX]

## Sheet: Tabelle1
Supplementary Table 1. List of 298 Syndromic and Non-syndromic Hearing Loss Genes
Gene Name	DFNA Locus	DFNB locus	DFN Other/AUNA	Syndrome Locus	ENSG ID
Syndromic and Non-syndromic Hearing Loss Diagnostic Gene List
ABCC1	DFNA77				ENSG00000103222
ABHD12				USH3	ENSG00000100997
ACTB					ENSG00000075624
ACTG1	DFNA20/26				ENSG00000184009
ADCY1		DFNB44			ENSG00000164742
ADGRV1				USH2C	ENSG00000164199
AIFM1			DFNX5		ENSG00000156709
AMMECR1					ENSG00000101935
ANKH					ENSG00000154122
ARSG				USH4	ENSG00000141337
ATOH1	DFNA				ENSG00000172238
ATP11A	DFNA84		AUNA2		ENSG00000068650
ATP1A2					ENSG00000018625
ATP1A3					ENSG00000105409
ATP2B2	DFNA82				ENSG00000157087
ATP6V0A4					ENSG00000105929
ATP6V1B1					ENSG00000116039
ATP6V1B2					ENSG00000147416
BCS1L					ENSG00000074582
BDP1		DFNB112			ENSG00000145734
BMP4				STL	ENSG00000125378
BSND		DFNB73			ENSG00000162399
BTD					ENSG00000169814
CABP2		DFNB93			ENSG00000167791
CACNA1D					ENSG00000157388
CAPN15					ENSG00000103326
CCDC50	DFNA44				ENSG00000152492
CD164	DFNA66				ENSG00000135535
CDC14A		DFNB32/105			ENSG00000079335
CDH23		DFNB12		USH2D	ENSG00000107736
CEACAM16	DFNA4	DFNB113			ENSG00000213892
CEP250					ENSG00000126001
CEP78					ENSG00000148019
CHD7					ENSG00000171316
CHSY1					ENSG00000131873
CIB2		DFNB48			ENSG00000136425
CISD2				WFS2	ENSG00000145354
CLDN14		DFNB29			ENSG00000159261
CLDN9		DFNB116			ENSG00000213937
CLIC5		DFNB103			ENSG00000112782
CLPP				PRLTS3	ENSG00000125656
CLRN1				USH3A	ENSG00000163646
CLRN2		DFNB117			ENSG00000249581
CNRIP1					ENSG00000119865
COCH	DFNA9	DFNB110			ENSG00000100473
COL11A1	DFNA37			STL2	ENSG00000060718
COL11A2	DFNA13	DFNB53			ENSG00000204248
COL2A1				STL1	ENSG00000139219
COL4A3				ATS2	ENSG00000169031
COL4A4				ATS2	ENSG00000081052
COL4A5				ATS1	ENSG00000188153
COL4A6			DFNX6		ENSG00000197565
COL9A1		DFNB		STL4	ENSG00000112280
COL9A2				STL5	ENSG00000049089
COL9A3				STL6	ENSG00000092758
CRYM	DFNA40				ENSG00000103316
DCAF17					ENSG00000115827
DCDC2		DFNB66			ENSG00000146038
DIABLO	DFNA64				ENSG00000184047
DIAPH1	DFNA1				ENSG00000131504
DIAPH3			AUNA1		ENSG00000139734
DLX5					ENSG00000105880
DMXL2	DFNA71				ENSG00000104093
DNMT1					ENSG00000130816
DSPP	DFNA39				ENSG00000152591
EDN3				WS4B	ENSG00000124205
EDNRB				WS4A	ENSG00000136160
ELMOD3	DFNA81	DFNB88			ENSG00000115459
EPG5					ENSG00000152223
EPS8		DFNB102			ENSG00000151491
EPS8L2		DFNB106			ENSG00000177106
ERAL1				PRLT6	ENSG00000132591
ESPN		DFNB36			ENSG00000187017
ESRP1		DFNB109			ENSG00000104413
ESRRB		DFNB35			ENSG00000119715
EYA1				BOR1	ENSG00000104313
EYA4	DFNA10				ENSG00000112319
FDXR					ENSG00000161513
FGF3					ENSG00000186895
FGFR1					ENSG00000077782
FGFR2					ENSG00000066468
FITM2					ENSG00000197296
FOXF2		DFNB			ENSG00000137273
FOXI1					ENSG00000168269
GAB1		DFNB26			ENSG00000109458
GAS2		DFNB			ENSG00000148935
GATA3					ENSG00000107485
GDF6		DFNB118			ENSG00000156466
GIPC3		DFNB15/72/95			ENSG00000179855
GJB2	DFNA3A	DFNB1A			ENSG00000165474
GJB3	DFNA2B	DFNB			ENSG00000188910
GJB6	DFNA3B	DFNB1B			ENSG00000121742
GPRASP2			DFNX7?		ENSG00000158301
GPSM2		DFNB32/82			ENSG00000121957
GRAP		DFNB114			ENSG00000154016
GREB1L	DFNA80				ENSG00000141449
GRHL2	DFNA28				ENSG00000083307
GRXCR1		DFNB25			ENSG00000215203
GRXCR2		DFNB101			ENSG00000204928
GSDME	DFNA5				ENSG00000105928
HARS1				USH3B	ENSG00000170445
HARS2				PRLTS2	ENSG00000112855
HGF		DFNB39			ENSG00000019991
HOMER2	DFNA68				ENSG00000103942
HOXA2					ENSG00000105996
HOXB1					ENSG00000120094
HSD17B4				PRLTS1	ENSG00000133835
IFNLR1	DFNA2C				ENSG00000185436
ILDR1		DFNB42			ENSG00000145103
KARS1		DFNB89			ENSG00000065427
KCNE1				JLNS2	ENSG00000180509
KCNQ1				JLNS1	ENSG00000053918
KCNQ4	DFNA2A				ENSG00000117013
KITLG	DFNA69			WS2F	ENSG00000049130
KMT2D					ENSG00000167548
LARS2				PRLTS4	ENSG00000011376
LDAH					ENSG00000118961
LHFPL5		DFNB66/DFNB67			ENSG00000197753
LHX3					ENSG00000107187
LMX1A	DFNA7	DFNB			ENSG00000162761
LOXHD1		DFNB77			ENSG00000167210
LOXL3				STL	ENSG00000115318
LRP2					ENSG00000081479
LRP5		DFNB			ENSG00000162337
LRTOMT		DFNB63			ENSG00000184154
MAF					ENSG00000178573
MAFB					ENSG00000204103
MAN2B1					ENSG00000104774
MANBA					ENSG00000109323
MAP1B	DFNA83				ENSG00000131711
MARVELD2		DFNB49			ENSG00000152939
MASP1					ENSG00000127241
MCM2	DFNA70				ENSG00000073111
MEPE					ENSG00000152595
MET		DFNB97			ENSG00000105976
METTL13			DFNM1		ENSG00000010165
MGP					ENSG00000111341
MINAR2		DFNB			ENSG00000186367
MIR96	DFNA50				ENSG00000199158
MITF				WS2A	ENSG00000187098
MPZL2		DFNB111			ENSG00000149573
MSRB3		DFNB74			ENSG00000174099
MT-CO1					ENSG00000198804
MT-ND1					ENSG00000198888
MT-RNR1					ENSG00000211459
MT-TH					ENSG00000210176
MT-TI					ENSG00000210100
MT-TK					ENSG00000210156
MT-TL1					ENSG00000209082
MT-TS1					ENSG00000210151
MT-TS2					ENSG00000210184
MTUS1					ENSG00000129422
MYH14	DFNA4				ENSG00000105357
MYH9	DFNA17				ENSG00000100345
MYO15A		DFNB3			ENSG00000091536
MYO1C					ENSG00000197879
MYO3A	DFNA	DFNB30			ENSG00000095777
MYO6	DFNA22	DFNB37			ENSG00000196586
MYO7A	DFNA11	DFNB2		USH1B	ENSG00000137474
NARS2		DFNB94			ENSG00000137513
NCOA3	DFNA				ENSG00000124151
NDP					ENSG00000124479
NEFL					ENSG00000104725
NF2					ENSG00000186575
NISCH					ENSG00000010322
NLRP3	DFNA34				ENSG00000162711
NOG					ENSG00000183691
NR2F1					ENSG00000175745
OPA1					ENSG00000198836
OSBPL2	DFNA67				ENSG00000130703
OTOA		DFNB22			ENSG00000155719
OTOF		DFNB9			ENSG00000115155
OTOG		DFNB18B			ENSG00000188162
OTOGL		DFNB84			ENSG00000165899
OXR1		DFNB			ENSG00000164830
P2RX2	DFNA41				ENSG00000187848
PAX1					ENSG00000125813
PAX3				WS1, WS3	ENSG00000135903
PCDH15		DFNB23		USH1F	ENSG00000150275
PDE1C	DFNA74				ENSG00000154678
PDZD7		DFNB57			ENSG00000186862
PEX1					ENSG00000127980
PEX26					ENSG00000215193
PEX6					ENSG00000124587
PEX7					ENSG00000112357
PHYH					ENSG00000107537
PI4KB					ENSG00000143393
PISD					ENSG00000241878
PJVK		DFNB59			ENSG00000204311
PLEK					ENSG00000115956
PLOD3					ENSG00000106397
PLS1	DFNA76				ENSG00000120756
PNPT1		DFNB70			ENSG00000138035
POLD1					ENSG00000062822
POLR1B				TCS4	ENSG00000125630
POLR1C				TCS3	ENSG00000171453
POLR1D				TCS2	ENSG00000186184
POU3F4			DFNX2 (DFN3)		ENSG00000196767
POU4F3	DFNA15				ENSG00000091010
PPIP5K2		DFNB100			ENSG00000145725
PPP3R1					ENSG00000221823
PRORP					ENSG00000258790
PRPS1			DFNX1 (DFN2)		ENSG00000147224
PSIP1					ENSG00000164985
PSMC1					ENSG00000100764
PSMC3					ENSG00000165916
PTPN11					ENSG00000179295
PTPRQ	DFNA73	DFNB84			ENSG00000139304
RAI1					ENSG00000108557
RDX		DFNB24			ENSG00000137710
REST	DFNA27				ENSG00000084093
RIPOR2		DFNB104			ENSG00000111913
RMND1					ENSG00000155906
ROR1		DFNB108			ENSG00000185483
S1PR2		DFNB68			ENSG00000267534
SARS1					ENSG00000031698
SCD5	DFNA79				ENSG00000145284
SEMA3E					ENSG00000170381
SERAC1					ENSG00000122335
SERPINB6		DFNB91			ENSG00000124570
SGO2				PRLTS	ENSG00000163535
SIX1	DFNA23				ENSG00000126778
SIX2					ENSG00000170577
SIX5				BOR2	ENSG00000177045
SLC12A2	DFNA78				ENSG00000064651
SLC17A8	DFNA25				ENSG00000179520
SLC19A2					ENSG00000117479
SLC22A4		DFNB60			ENSG00000197208
SLC26A4		DFNB4			ENSG00000091137
SLC26A5		DFNB61			ENSG00000170615
SLC33A1					ENSG00000169359
SLC44A4	DFNA72				ENSG00000204385
SLC4A11					ENSG00000088836
SLC52A2					ENSG00000185803
SLC52A3					ENSG00000101276
SLC7A14					ENSG00000013293
SLC9A1					ENSG00000090020
SLC9A3R1					ENSG00000109062
SLITRK6					ENSG00000184564
SMPX			DFNX4 (DFN6)		ENSG00000091482
SNAI2				WS2D	ENSG00000019549
SOX10				WS2E, WS4C	ENSG00000100146
SPATA5					ENSG00000145375
SPATA5L1		DFNB119			ENSG00000171763
SPATC1L	DFNA				ENSG00000160284
SPNS2		DFNB115			ENSG00000183018
SPRY2					ENSG00000136158
STRC		DFNB16			ENSG00000242866
STX4		DFNB			ENSG00000103496
SUCLA2					ENSG00000136143
SYNE4		DFNB76			ENSG00000181392
TBC1D24	DFNA65	DFNB86			ENSG00000162065
TBC1D2B					ENSG00000167202
TBL1X					ENSG00000101849
TBL1Y			DFNY2		ENSG00000092377
TBX1					ENSG00000184058
TCOF1				TCS1	ENSG00000070814
TECTA	DFNA8/12	DFNB21			ENSG00000109927
TELO2					ENSG00000100726
TFAM					ENSG00000108064
TFAP2A					ENSG00000137203
THOC1					ENSG00000079134
TIMM8A					ENSG00000126953
TJP2	DFNA51				ENSG00000119139
TMC1	DFNA36	DFNB7/11			ENSG00000165091
TMEM126A					ENSG00000171202
TMEM132E		DFNB99			ENSG00000181291
TMEM43			AUNA3		ENSG00000170876
TMIE		DFNB6			ENSG00000181585
TMPRSS3		DFNB8/10			ENSG00000160183
TMTC2	DFNA				ENSG00000179104
TNC	DFNA56				ENSG00000041982
TOP2B	DFNA				ENSG00000077097
TPRN		DFNB79			ENSG00000176058
TRIOBP		DFNB28			ENSG00000100106
TRRAP	DFNA75				ENSG00000196367
TSPEAR		DFNB98			ENSG00000175894
TUBB4B					ENSG00000188229
TWNK				PRLTS5	ENSG00000107815
USH1C		DFNB18/DFNB18A			ENSG00000006611
USH1G		DFNB			ENSG00000182040
USH2A				USH2A	ENSG00000042781
USP48	DFNA85				ENSG00000090686
VPS33B					ENSG00000184056
WBP2		DFNB107			ENSG00000132471
WDR5					ENSG00000196363
WFS1	DFNA6/14/38				ENSG00000109501
WHRN		DFNB31		USH2D	ENSG00000095397
XYLT2					ENSG00000015532
